# Supplementary material for: Aberrant expression of PAR bZIP transcription factors is associated with epileptogenesis, focus on hepatic leukemia factor
Source: Sci Rep. 2020 Feb 28;10:3760. doi: 10.1038/s41598-020-60638-7 (PMC7048777; doi:10.1038/s41598-020-60638-7)
Supplement: Supplementary file 2 — Supplementary Data1. [file 41598_2020_60638_MOESM2_ESM.csv]

	ENSEMBL	baseMean	log2FoldChange	stat	pvalue	padj	SYMBOL	GENENAME
1	ENSMUSG00000003949	17108.03411	2.110914432	35.28191089	1.11E-272	1.95E-268	Hlf	hepatic leukemia factor
32	ENSMUSG00000032769	61.09510737	0.689425578	13.86003094	1.11E-43	9.68E-40	Trpa1	transient receptor potential cation channel, subfamily A, member 1
10	ENSMUSG00000020407	103.1903866	0.73968429	11.18364927	4.90E-29	2.86E-25	Upp1	uridine phosphorylase 1
17	ENSMUSG00000026185	11468.58077	0.466309188	8.625222753	6.40E-18	2.80E-14	Igfbp5	insulin-like growth factor binding protein 5
42	ENSMUSG00000038013	2904.857692	0.266085371	8.324986634	8.43E-17	2.95E-13	Wipf2	WAS/WASL interacting protein family, member 2
12	ENSMUSG00000022103	1294.147588	0.441627268	8.112142335	4.97E-16	1.45E-12	Gfra2	glial cell line derived neurotrophic factor family receptor alpha 2
30	ENSMUSG00000032128	2327.300586	-0.398197064	-6.919109592	4.54E-12	1.14E-08	Robo3	roundabout guidance receptor 3
16	ENSMUSG00000023067	221.0795379	0.441360936	6.83634531	8.12E-12	1.78E-08	Cdkn1a	cyclin-dependent kinase inhibitor 1A (P21)
46	ENSMUSG00000042353	64.32039494	0.412876446	6.552084895	5.67E-11	1.10E-07	Frem3	Fras1 related extracellular matrix protein 3
38	ENSMUSG00000035486	987.4023249	-0.400386872	-6.235734052	4.50E-10	7.87E-07	Plk5	polo-like kinase 5
11	ENSMUSG00000021337	82.31311738	0.306016495	5.993021424	2.06E-09	3.28E-06	Scgn	secretagogin, EF-hand calcium binding protein
7	ENSMUSG00000018486	16.73612011	-0.284772163	-5.950230867	2.68E-09	3.91E-06	Wnt9b	wingless-type MMTV integration site family, member 9B
20	ENSMUSG00000026834	403.5590063	-0.363450754	-5.523256322	3.33E-08	4.48E-05	Acvr1c	activin A receptor, type IC
3	ENSMUSG00000005950	64.74024329	0.356345242	5.470659591	4.48E-08	5.61E-05	P2rx5	purinergic receptor P2X, ligand-gated ion channel, 5
58	ENSMUSG00000071714	99.8896421	-0.353292474	-5.367927062	7.96E-08	9.29E-05	Csf2rb2	colony stimulating factor 2 receptor, beta 2, low-affinity (granulocyte-macrophage)
59	ENSMUSG00000074575	980.1391464	-0.252446075	-5.138570916	2.77E-07	0.000302876	Kcng1	potassium voltage-gated channel, subfamily G, member 1
49	ENSMUSG00000046607	1525.219489	0.29160124	5.050797128	4.40E-07	0.000427871	Hrk	harakiri, BCL2 interacting protein (contains only BH3 domain)
56	ENSMUSG00000066553	446.2044092	-0.245977082	-5.054354485	4.32E-07	0.000427871	NA	NA
15	ENSMUSG00000022763	3338.712993	0.271703291	5.039277464	4.67E-07	0.000430524	Aifm3	apoptosis-inducing factor, mitochondrion-associated 3
36	ENSMUSG00000034472	1922.688832	0.292848702	5.024847618	5.04E-07	0.000440979	Rasd2	RASD family, member 2
50	ENSMUSG00000050711	7391.372847	0.267447061	4.96817456	6.76E-07	0.000563379	Scg2	secretogranin II
40	ENSMUSG00000036578	722.0233905	-0.299259088	-4.932696447	8.11E-07	0.000645315	Fxyd7	FXYD domain-containing ion transport regulator 7
6	ENSMUSG00000014599	1316.479575	0.220783546	4.885134974	1.03E-06	0.000786644	Csf1	colony stimulating factor 1 (macrophage)
26	ENSMUSG00000029054	660.0255637	-0.263969199	-4.692843971	2.69E-06	0.00188657	Gabrd	gamma-aminobutyric acid (GABA) A receptor, subunit delta
64	ENSMUSG00000090066	134.01633	-0.308416229	-4.695286512	2.66E-06	0.00188657	LOC102634333	uncharacterized LOC102634333
22	ENSMUSG00000027270	1270.185342	0.251780481	4.428897394	9.47E-06	0.006376941	Lamp5	lysosomal-associated membrane protein family, member 5
55	ENSMUSG00000066278	989.9691897	-0.184409173	-4.366043007	1.27E-05	0.007942936	Vps37b	vacuolar protein sorting 37B
61	ENSMUSG00000076137	46.34558643	0.237858572	4.365123991	1.27E-05	0.007942936	NA	NA
44	ENSMUSG00000040794	1662.438404	-0.251236972	-4.340750684	1.42E-05	0.008571219	C1qtnf4	C1q and tumor necrosis factor related protein 4
18	ENSMUSG00000026571	2937.633589	0.176382461	4.315185081	1.59E-05	0.00930503	Dcaf6	DDB1 and CUL4 associated factor 6
57	ENSMUSG00000066952	67.94892127	0.277672003	4.299614616	1.71E-05	0.009661369	Myo1h	myosin 1H
60	ENSMUSG00000075268	1193.562166	-0.222311279	-4.226908742	2.37E-05	0.012960467	NA	NA
63	ENSMUSG00000090026	506.9246132	0.273170891	4.214704971	2.50E-05	0.013266929	NA	NA
54	ENSMUSG00000061132	198.907285	0.271768587	4.204952021	2.61E-05	0.013444743	Blnk	B cell linker
8	ENSMUSG00000019558	3421.557595	0.124914007	4.159174035	3.19E-05	0.015130066	Slc6a8	solute carrier family 6 (neurotransmitter transporter, creatine), member 8
28	ENSMUSG00000030329	4194.178869	0.147983921	4.163074113	3.14E-05	0.015130066	Pianp	PILR alpha associated neural protein
41	ENSMUSG00000038007	168.1305352	0.273312506	4.158887427	3.20E-05	0.015130066	Acer2	alkaline ceramidase 2
19	ENSMUSG00000026822	30.33375342	0.040575197	4.145998614	3.38E-05	0.015228011	Lcn2	lipocalin 2
53	ENSMUSG00000056296	2119.420001	-0.241925878	-4.145366801	3.39E-05	0.015228011	Synpr	synaptoporin
2	ENSMUSG00000004035	888.0868964	0.201369419	4.129729199	3.63E-05	0.015894136	Gstm7	glutathione S-transferase, mu 7
5	ENSMUSG00000009216	10838.02912	-0.259499698	-4.104888693	4.05E-05	0.016740959	Fam163b	family with sequence similarity 163, member B
9	ENSMUSG00000020021	767.4601658	0.187540849	4.101076946	4.11E-05	0.016740959	Fgd6	FYVE, RhoGEF and PH domain containing 6
13	ENSMUSG00000022146	267.4212447	0.269037268	4.111639303	3.93E-05	0.016740959	Osmr	oncostatin M receptor
45	ENSMUSG00000041986	8543.690578	0.20932784	4.045019107	5.23E-05	0.020352035	Elmod1	ELMO/CED-12 domain containing 1
51	ENSMUSG00000051617	325.1875106	-0.258822423	-4.046078147	5.21E-05	0.020352035	Krt9	keratin 9
35	ENSMUSG00000034168	1689.651285	-0.151745694	-4.024689722	5.71E-05	0.02171019	Irf2bpl	interferon regulatory factor 2 binding protein-like
4	ENSMUSG00000009214	9.434163442	0.143460276	3.99847556	6.38E-05	0.02374414	Tmem8c	transmembrane protein 8C
52	ENSMUSG00000052353	1176.815423	-0.216370702	-3.990115921	6.60E-05	0.024084331	Cemip	cell migration inducing protein, hyaluronan binding
29	ENSMUSG00000032020	1034.98779	-0.187487614	-3.97922954	6.91E-05	0.024699542	Ubash3b	ubiquitin associated and SH3 domain containing, B
33	ENSMUSG00000033885	1013.110149	0.15486066	3.971088797	7.15E-05	0.025047871	Pxk	PX domain containing serine/threonine kinase
62	ENSMUSG00000084413	666.4412181	0.229342709	3.96345161	7.39E-05	0.02535611	NA	NA
65	ENSMUSG00000090272	203.3989109	-0.258977898	-3.950669175	7.79E-05	0.026234941	Mndal	myeloid nuclear differentiation antigen like
21	ENSMUSG00000026888	992.5353258	0.213556714	3.9455555	7.96E-05	0.026295545	Grb14	growth factor receptor bound protein 14
24	ENSMUSG00000027959	190.6989345	0.238677156	3.94025183	8.14E-05	0.026385908	Sass6	SAS-6 centriolar assembly protein
23	ENSMUSG00000027947	211.1598117	0.253747634	3.924333023	8.70E-05	0.027680293	Il6ra	interleukin 6 receptor, alpha
27	ENSMUSG00000029151	2559.235685	-0.192469522	-3.918725359	8.90E-05	0.027826222	Slc30a3	solute carrier family 30 (zinc transporter), member 3
14	ENSMUSG00000022756	1351.828851	0.172417387	3.892388663	9.93E-05	0.0304839	Slc7a4	solute carrier family 7 (cationic amino acid transporter, y+ system), member 4
31	ENSMUSG00000032374	436.5031809	0.253576801	3.873260522	0.000107389	0.032411089	Plod2	procollagen lysine, 2-oxoglutarate 5-dioxygenase 2
43	ENSMUSG00000039579	916.550492	0.222200174	3.865028203	0.000111076	0.032955792	Grin3a	glutamate receptor ionotropic, NMDA3A
47	ENSMUSG00000042594	707.2855246	0.181607332	3.855576231	0.000115457	0.03368468	Sh2b3	SH2B adaptor protein 3
37	ENSMUSG00000035199	2694.399136	-0.152815136	-3.788160888	0.000151767	0.043552027	Arl6ip5	ADP-ribosylation factor-like 6 interacting protein 5
39	ENSMUSG00000035847	14157.58755	0.161776966	3.78299924	0.00015495	0.043748351	Ids	iduronate 2-sulfatase
48	ENSMUSG00000044167	1558.392066	0.183084254	3.763206065	0.000167749	0.046610221	Foxo1	forkhead box O1
34	ENSMUSG00000034101	2110.821496	0.14896819	3.74768219	0.000178476	0.048816027	Ctnnd1	catenin (cadherin associated protein), delta 1
25	ENSMUSG00000028011	290.4842177	0.246171007	3.741891255	0.000182641	0.049186505	Tdo2	tryptophan 2,3-dioxygenase
